# Supplementary material for: Gut Virome of Tibetan Pigs Reveals the Diversity, Composition, and Distribution of Potential Novel Viruses/Variants
Source: Transbound Emerg Dis. 2025 Nov 19;2025:5191656. doi: 10.1155/tbed/5191656 (PMC12657093; doi:10.1155/tbed/5191656)
Supplement: Supporting Information 1 — Table S1. Information of Tibetan pigs and libraries included in the present study. [file 5191656.f1.xlsx]

## Sheet: Sheet1
Library ID	samples(n)	Volume of single sample in pooling (μL)	Sample type	Sample source	Healthy status	Age (days/months)	Sample site	Collecting Date	Farm No.	Reads	GC(%)	GSA Accession
PLFe01	5	100	feces	Tibetan pig	Health	30-33 d	Xueba Village	2024-11-10	A	14799654	40.2148	CRA028856
PLFe02	5	100	feces	Tibetan pig	Health	40 d	Xueba Village	2024-11-11	A	18483732	40.288	CRA028856
PLFe03	5	100	feces	Tibetan pig	Health	40 d	Xueba Village	2024-11-12	A	28630016	39.2941	CRA028856
PLFe04	4	125	feces	Tibetan pig	Health	40 d	Xueba Village	2024-11-14	A	24122396	38.9875	CRA028856
PLFe05	5	100	feces	Tibetan pig	Diarrhea	30-33 d	Xueba Village	2024-11-10	A	11465992	36.8769	CRA028856
PLFe06	5	100	feces	Tibetan pig	Diarrhea	30-40 d	Xueba Village	2024-11-11	A	16665926	39.8946	CRA028856
PLFe07	5	100	feces	Tibetan pig	Diarrhea	40 d	Xueba Village	2024-11-11	A	13384180	38.5631	CRA028856
PLFe08	5	100	feces	Tibetan pig	Diarrhea	40 d	Xueba Village	2024-11-14	A	18316322	39.9509	CRA028856
PLFe09	6	85	feces	Tibetan pig	Diarrhea	40 d	Xueba Village	2024-11-14	A	15493900	38.3501	CRA028856
PLFe10	5	100	feces	Tibetan pig	Health	30 d	Zengba Village Xinchang	2024-11-25	B	27248252	39.1891	CRA028856
PLFe11	6	85	feces	Tibetan pig	Health	30 d	Zengba Village Xinchang	2024-11-25	B	17806794	38.2986	CRA028856
PLFe12	5	100	feces	Tibetan pig	Health	30 d	Zengba Village Xinchang	2024-11-26	B	20940852	41.651	CRA028856
PLFe13	5	100	feces	Tibetan pig	Health	30 d	Zengba Village Xinchang	2024-11-28	B	28944354	41.0773	CRA028856
PLFe14	6	85	feces	Tibetan pig	Health	30 d	Zengba Village Xinchang	2024-11-28	B	26996386	40.0972	CRA028856
PLFe15	5	100	feces	Tibetan pig	Diarrhea	30 d	Zengba Village Xinchang	2024-11-25	B	25383278	41.2054	CRA028856
PLFe16	5	100	feces	Tibetan pig	Diarrhea	30 d	Zengba Village Xinchang	2024-11-26	B	21175638	40.5144	CRA028856
PLFe17	5	100	feces	Tibetan pig	Diarrhea	30 d	Zengba Village Xinchang	2024-11-28	B	10892088	39.7111	CRA028856
PLFe18	5	100	feces	Tibetan pig	Diarrhea	30 d	Zengba Village Xinchang	2024-11-28	B	18341716	41.0964	CRA028856
PLFe19	5	100	feces	Tibetan pig	Diarrhea	10-12 mo	Jiebucai Village	2024-12-18	C	39014758	39.8083	CRA028856
PLFe20	5	100	feces	Tibetan pig	Diarrhea	10-12 mo	Jiebucai Village	2024-12-18	C	42655438	39.3191	CRA028856
PLFe21	5	100	feces	Tibetan pig	Diarrhea	10-12 mo	Jiebucai Village	2024-12-19	C	31437532	39.3359	CRA028856
PLFe22	6	85	feces	Tibetan pig	Diarrhea	10-12 mo	Jiebucai Village	2024-12-19	C	42407276	40.0095	CRA028856
PLFe23	5	100	feces	Tibetan pig	Diarrhea	10-12 mo	Jiebucai Village	2024-12-19	C	21802392	39.2843	CRA028856
PLFe24	5	100	feces	Tibetan pig	Diarrhea	11-12 mo	Jiebucai Village	2024-12-18	C	25022122	38.6895	CRA028856
PLFe25	5	100	feces	Tibetan pig	Diarrhea	11-12 mo	Jiebucai Village	2024-12-18	C	26091444	38.8572	CRA028856
PLFe26	5	100	feces	Tibetan pig	Diarrhea	10-12 mo	Jiebucai Village	2024-12-19	C	37603372	39.5547	CRA028856
PLFe27	4	125	feces	Tibetan pig	Diarrhea	10-12 mo	Jiebucai Village	2024-12-19	C	26109208	39.7349	CRA028856
PLFe28	5	100	feces	Tibetan pig	Diarrhea	10-12 mo	Jiebucai Village	2024-12-19	C	32527192	39.53	CRA028856
PLFe29	4	125	feces	Tibetan pig	Diarrhea	10-12 mo	Jiebucai Village	2024-12-19	C	38013488	40.0016	CRA028856
PLFe30	5	100	feces	Tibetan pig	Diarrhea	10-12 mo	Jiebucai Village	2024-12-19	C	40316546	39.93	CRA028856
PLFe31	5	100	feces	Tibetan pig	Health	0-35 d	Zengba Village Farming Cooperative	2024-12-22	D	21896210	40.6436	CRA028856
PLFe32	5	100	feces	Tibetan pig	Health	0-35 d	Zengba Village Farming Cooperative	2024-12-22	D	20157728	40.073	CRA028856
PLFe33	5	100	feces	Tibetan pig	Health	0-35 d	Zengba Village Farming Cooperative	2024-12-22	D	19402274	39.8527	CRA028856
PLFe34	5	100	feces	Tibetan pig	Health	0-35 d	Zengba Village Farming Cooperative	2024-12-22	D	28538654	40.2723	CRA028856
PLFe35	5	100	feces	Tibetan pig	Health	0-35 d	Zengba Village Farming Cooperative	2024-12-23	D	24261678	39.1715	CRA028856
PLFe36	5	100	feces	Tibetan pig	Health	0-35 d	Zengba Village Farming Cooperative	2024-12-23	D	21223804	38.5373	CRA028856
PLFe37	5	100	feces	Tibetan pig	Health	0-35 d	Zengba Village Farming Cooperative	2024-12-23	D	31144490	39.65	CRA028856
PLFe38	5	100	feces	Tibetan pig	Health	0-35 d	Zengba Village Farming Cooperative	2024-12-23	D	11959062	39.6279	CRA028856
